# Supplementary material for: Possible Mechanisms Underlying Aging-Related Changes in Early Diastolic Filling and Long Axis Motion—Left Ventricular Length and Blood Pressure
Source: PLoS One. 2016 Jun 28;11(6):e0158302. doi: 10.1371/journal.pone.0158302 (PMC4924872; doi:10.1371/journal.pone.0158302)
Supplement: S1 File — (XLSX) [file pone.0158302.s001.xlsx]

## Sheet: Controls PLOS Final 2016
NO					HEIGHT	WEIGHT	Male=1	AGE			SYSBP	DIASBP						LVEDD	LVEDS	SWT	PWT	RWT	FS	LVMASS		LVMI	E	A	E/A	Deceleration time		IVRT
2					178	75	1	22			95	65						5.8	3.9	0.86	0.8	0.28	33	182		94	91.1	35	2.60286	169		75
3					180	66	0	27			95	65						4.8	3	0.7	0.7	0.29	38	106		58	91.7	60.1	1.52579	227		70
5					173	66	0	27			110	60						5.5	3.2	0.8	0.8	0.29	42	158		89	88	49	1.79592	180		68
6					157	53	0	32			105	65						4.8	3.1	0.72	0.76	0.32	35	114		75	94.7	39.5	2.39747	213		75
7					173	76	1	29			110	70						5.3	3.3	0.9	0.9	0.34	38	173		91	72.2	54.7	1.31993	160		75
9					174	85	1	32			120	80						5.3	2.9	0.8	0.9	0.34	45	161		80	64	48.3	1.32505	160		70
10					168	60	0	31			105	70						4.8	3.1	0.7	0.7	0.29	35	106		63	82.1	50.1	1.63872	208		70
11					181	76	1	43			105	70						5.2	3.1	0.8	0.8	0.31	40	144		73	79	43	1.85	208		80
12					168	72	1	48			110	75						4.9	2.6	1	0.9	0.37	47	163		90	71	53	1.34	185		75
14					160	64	0	47			120	70						4.9	2.8	0.95	0.9	0.37	43	157		94	52	41	1.27	193		100
15					165	65	0	42			105	70						4.6	3	0.8	0.7	0.3	35	107		63	103	39	2.63	140		75
17					167	64	0	36			105	65						5.1	3	0.7	0.7	0.27	41	118		68	100	70.1	1.42653	203		75
18					165	50	0	35			85	50						4.5	3	0.59	0.63	0.28	34	81		53	92	47	1.95745	180		60
19					166	62	0	35			95	65						4.5	3	0.61	0.63	0.28	34	80		48	126	61	2.06557	190		70
20					180	86	1	50			95	70						6.2	3.7	1.1	1.1	0.35	40	293		142	54	59	0.915254	184		84
21					186	98	1	26			125	75						5.3	2.8	0.96	0.96	0.36	47	188		84	82	79	1.03797	153		70
22					166	60	0	38			90	70						4.7	2.9	0.7	0.7	0.3	38	102		61	85.7	52	1.64808	163		70
23					184	85	1	39			110	70						5.5	3.5	0.8	0.88	0.32	37	170		82	94	50	1.88	177		70
24					172	65	0	26			100	65						5.2	3.7	0.9	0.8	0.31	29	155		88	66	29	2.27586	212		71
25					172	85	1	31			120	80						5.2	3.8	0.9	0.84	0.32	28	160		81	87	46	1.8913	168		65
26					157	49	0	36			105	65						4.4	2.3	0.75	0.68	0.31	48	94		64	121	70	1.72857	168		73
27					168	67	0	29			100	65						5.4	3.4	0.84	0.86	0.32	37	167		95	101	48	2.10417	200		60
28					178	84	1	39			130	80						5.2	3.4	0.94	0.96	0.37	34	180		89	95	79	1.20253	205		70
29					176	80	1	35			100	60						5.4	3.4	1.07	1.03	0.38	37	220		112	73	35	2.08571	177		78
30					169	70	0	25			120	70						4.6	2.9	0.76	0.78	0.34	37	112		62	87	67	1.29851	182		70
31					165	60	0	27			95	60						4.9	2.7	0.7	0.7	0.29	45	110		66	107	36	2.97222	138		73
32					178	76	0	28			110	70						4.5	2.5	0.7	0.7	0.31	44	95		49	106	41	2.58537	172		62
33					170	60	0	26			105	75						4.7	2.8	0.7	0.7	0.3	40	102		60	94	53	1.77358	179		73
34					173	63	1	30			95	60						4.4	2.5	0.7	0.7	0.32	43	91		52	107	41	2.60976	148		78
35					166	61	1	33			105	65						5.1	2.9	0.8	0.9	0.35	43	150		90	120	33	3.63636	158		75
36					162	67	0	34			110	65						4.7	2.9	0.6	0.6	0.26	38	84		49	102	77	1.32468	173		63
37					163	60	0	27			105	70						4.5	3	0.85	0.85	0.38	33	122		74	102	54	1.88889	166		78
38					162	60	0	30			105	65						5.1	3	1	1	0.39	41	186		114	101	45	2.24444	168		80
39					182	84	1	43			120	80						5.2	3.3	1.08	0.99	0.38	36	200		97	81	54	1.5	177.5		60.8
40					179	76	1	30			110	70						5.7	3.6	0.97	0.88	0.31	37	203		104	78	45	1.73333	168		76
41					178	74	1	37			100	60						5.1	3.4	0.81	0.86	0.34	33	146		76	57	40	1.425	245		91.7
42					183	83	1	23			120	70						6	3.7	0.84	0.84	0.28	38	194		95	98	39	2.51282	180		68
43					164	62	0	23			120	70						4.4	2.6	0.68	0.76	0.35	41	94		56	94	47	2	180		70
44					165	64	0	25			110	60						4.6	2.8	0.75	0.62	0.27	39	95		56	91	35		150		60
45					160	60	0	26			100	55						4.7	3.3	0.57	0.62	0.27	30	82		51	87	42	2.07143	160		62
46					168	67	0	40			120	63						4.9	3.5	0.77	0.81	0.33	30	130		74	80	34	2.35294	175		63
47					175	65	1	31			125	75						5.2	3.7	0.9	0.86	0.33	28	161		90	85	43	1.97674	173		90
48					170	64	1	28			130	65						4.5	3.3	0.67	0.76	0.34	27	97		56	103	51	2.01961	202		72
49					165	59	0	40			97	51						4.6	2.8	0.7	0.7	0.3	38	98		60	126	42	3	160		70
50					173	76	1	39			124	66						5.4	3.6	0.82	0.79	0.29	33	155		82	76	64	1.1875	168		70
51					178	85	1	49			120	85						4.7	2.7	0.89	0.84	0.36	42	133		65	104	80	1.3	187		70
52					175	61	0	25			121	56						4.8	3.2	0.66	0.66	0.28	33	98		56	94	50	1.88	180		65
53					168	60	0	34			112	71						5.1	3.5	0.72	0.67	0.26	32	118		70	79	40	1.975	153		67
54					162	58	1	24			110	70						5	3.4	0.81	0.97	0.39	32	156		97	103	53	1.9434	143		65
55					176	82	1	28			120	70						5.5	3.7	0.82	0.87	0.32	33	168		82	67	39	1.71795	193		88
57					169	70	0	21			120	65						4.9	3.3	0.58	0.69	0.28	34	98		55	102	39	2.61538	155		70
58					183	72	1	42			120	60						5.3	3	1.1	1	0.38	43	212		110	86	53	1.62264	158		75
59					156	65	0	51			115	75						4.5	2.3	0.69	0.74	0.33	49	98		60	86	56	1.53571	218		70
60					174	80	1	51			125	75						4.8	2.6	0.87	0.83	0.35	46	136		70	58	51	1.13725	205		88
61					175	75	0	52			130	90						5	2.7	0.81	0.86	0.35	46	141		74	57	49	1.16327	158		82.5
62					169	66	0	20			110	65						4.7	3.2	0.98	0.85	0.36	32	144		82	94.8	39	2.43077	172.5		69
63					177	58	1	29			115	70						4.6	3	0.65	0.62	0.27	34	86		50	90	47	1.91489	157		61
64					190	91	1	34			115	70						6.2	3.3	0.8	0.8	0.26	47	195		89	64	49	1.30612	183		55
66					181	81	1	27			105	55						5.9	4.2	0.8	0.8	0.27	29	179		89	70	37	1.89189	170		88
67					168	73	1	33			125	75						4.6	3.1	0.9	0.9	0.39	33	136		75	66	41	1.60976	233		75
68					185	69	1	18			90	60						5.6	3.5	0.75	0.7	0.25	38	145		76	80	38	2.10526	197		63
69					186	71	1	18			110	55						5.8	3.4	0.85	0.8	0.28	41	181		93	120	55	2.18182	167		62
70					168	72	0	26			120	65						4.3	2.7	0.65	0.6	0.28	37	76		42	110	35	3.14286	205		57
71					173	63	1	38			115	70						5.1	3.1	0.8	0.75	0.29	39	134		76	69	42	1.64286	163		77
72					179	84	1	33			130	70						5.4	3.7	0.85	0.85	0.31	31	166		82	66	40	1.65	237		57
73					162	58.9	0	23			110	45						5	3.4	0.7	0.7	0.28	32	114		70	106	36	2.94444	170		67
74					163	61	0	24			120	70						5	3	0.7	0.7	0.28	40	114		69	96	42	2.28571	127		62
75					161	50.9	0	25			110	60						4.6	2.8	0.6	0.6	0.26	39	81		53	96	45	2.13333	180		60
76					161	48	0	24			85	60						4.3	2.8	0.55	0.55	0.26	35	65		44	73	45	1.62222	137		72
77					165	52.7	0	24			105	55						5.1	3.1	0.6	0.6	0.24	39	97		62	100	27	3.7037	175		72
78					171	66	1	21			110	55						5.3	3.5	0.75	0.7	0.26	34	131		74	80	37	2.16216	152		70
79					169	62.9	0	51			137	88						5.2	3.1	0.78	0.8	0.31	40	142		82	48	64	0.75	235		90
80					160	63	0	28			135	84						5.1	3.4	0.7	0.7	0.27	33	118		71	101	66	1.5303	188		63
81					158	53	0	27			121	79						4.6	3.1	0.7	0.75	0.33	33	103		67	61	45	1.35556	137		70
82					155	50	0	42			135	86						4.5	2.7	0.75	0.7	0.31	40	99		68	73	43	1.69767	173		87
83					174	65.5	1	24			124	58						5.1	3.4	0.7	0.7	0.27	33	118		66	91	44	2.06818	203		58
84					157	49	0	42			107	62						4.2	2.5	0.6	0.6	0.29	40	69		47	74	49	1.5102	147		55
86					161	59	0	31			107	66						4.9	3.3	0.86	0.96	0.39	33	154		95	77	30	2.56667	145		63
87					176	75	0	46			138	78						4.9	2.9	0.81	0.8	0.33	41	131		69	67	40	1.675	180		93
88					167	75	1	45			131	74						4.8	3.1	0.8	0.8	0.33	35	125		68	74	55	1.34545	175		70
89					159	52.3	0	22			121	76						4	2.1	0.7	0.71	0.36	48	78		51	82	52	1.57692	150		57
90					166	75	1	23			129	70						5.2	3.5	0.75	0.7	0.27	33	127		69	85	46	1.84783	165		72
